# Supplementary material for: Childhood Mediterranean Diet Adherence Is Associated with Lower Prevalence of Childhood Obesity, Specific Sociodemographic, and Lifestyle Factors: A Cross-Sectional Study in Pre-School Children
Source: Epidemiologia (Basel). 2023 Dec 23;5(1):11–28. doi: 10.3390/epidemiologia5010002 (PMC10801514; doi:10.3390/epidemiologia5010002)
Supplement: Supplementary file 1 [file epidemiologia-05-00002-s001.zip]

Archive with 5 entries (4 files):
- Suplementary File S1/
- Suplementary File S1/Pre-PAQ.Part.A.pdf
- Suplementary File S1/Pre-PAQ.Part.B.pdf
- Supplementary File S2.pdf
- Supplementary File S3 .pdf
